# Supplementary material for: Osa-miR169 Negatively Regulates Rice Immunity against the Blast Fungus Magnaporthe oryzae
Source: Front Plant Sci. 2017 Jan 17;8:2. doi: 10.3389/fpls.2017.00002 (PMC5239796; doi:10.3389/fpls.2017.00002)
Supplement: Supplementary file 1 [file Presentation_1.ZIP]

Archive with 4 entries (4 files):
- Supplementary data/Supplementary Data.docx
- Supplementary data/Supplementary figures.pdf
- Supplementary data/Table S1.xlsx
- Supplementary data/Table S2.xlsx
