# Supplementary material for: Osa-miR169 Negatively Regulates Rice Immunity against the Blast Fungus Magnaporthe oryzae
Source: Front Plant Sci. 2017 Jan 17;8:2. doi: 10.3389/fpls.2017.00002 (PMC5239796; doi:10.3389/fpls.2017.00002)
Supplement: Supplementary file 1 [file Presentation_1.ZIP › Supplementary data/Table S1.xlsx]

## Sheet: Sheet1
Table S1：List of miR169 target genes.
target	annotation	subclade	reference
LOC_Os02g53620	nuclear transcription factor YA11	class 1	Lee et al, 2015
LOC_Os03g07880	nuclear transcription factor YA1	class 1	Lee et al, 2015
LOC_Os03g29760	nuclear transcription factor YA2	class 1	Lee et al, 2015
LOC_Os07g41720	nuclear transcription factor YA6	class 1	Lee et al, 2015
LOC_Os03g48970	nuclear transcription factor YA4	class 2	Lee et al, 2015
LOC_Os03g44540	nuclear transcription factor YA3	class 3	Lee et al, 2015
LOC_Os07g06470	nuclear transcription factor YA5	class 3	Lee et al, 2015
LOC_Os12g42400	nuclear transcription factor YA10	class 3	Lee et al, 2015

## Sheet: Sheet2
target	annotation	subclade	reference
LOC_Os02g53620	nuclear transcription factor YA11	class 1	Wu et al, 2009; Li et al, 2010; Zhou et al, 2010
LOC_Os03g07880	nuclear transcription factor YA1	class 1	Wu et al, 2009; Li et al, 2010; Zhou et al, 2011
LOC_Os03g29760	nuclear transcription factor YA2	class 1	Wu et al, 2009; Li et al, 2010; Zhou et al, 2012
LOC_Os07g41720	nuclear transcription factor YA6	class 1	Wu et al, 2009; Li et al, 2010; Zhou et al, 2016
LOC_Os03g48970	nuclear transcription factor YA4	class 2	Li et al, 2010; Zhou et al, 2014
LOC_Os03g44540	nuclear transcription factor YA3	class 3	Li et al, 2010; Zhou et al, 2013
LOC_Os07g06470	nuclear transcription factor YA5	class 3	Wu et al, 2009; Li et al, 2010; Zhou et al, 2015
LOC_Os12g42400	nuclear transcription factor YA10	class 3	Wu et al, 2009; Li et al, 2010; Zhou et al, 2017
