# Supplementary material for: Osa-miR169 Negatively Regulates Rice Immunity against the Blast Fungus Magnaporthe oryzae
Source: Front Plant Sci. 2017 Jan 17;8:2. doi: 10.3389/fpls.2017.00002 (PMC5239796; doi:10.3389/fpls.2017.00002)
Supplement: Supplementary file 1 [file Presentation_1.ZIP › Supplementary data/Table S2.xlsx]

## Sheet: Sheet1
Table S2: List of primers used in this article.
primer name	sequence
OsPR1a: P-F for RT:	TGCTATGCTACGTGTTTATG
OsPR1a: P-R for RT:	AAATACGGCTGACAGTACAG
OsPR10b-P-F for RT:	AACACGTGTGGTGGCACGTG
OsPR10b-P-R for RT:	TCATCTTGAGCATGCCGAAG
OsNAC4-F for RT	TCCTGCCACCATTCTGAGATG
OsNAC4-R for RT	TTGCAGAATCATGCTTGCCAG
OsUbi-F for RT	GCCCAAGAAGAAGATCAAGAAC
OsUbi-R for RT	AGATAACAACGGAAGCATAAAAGTC
miR169-Os02g53620 RT-F	AGAGCAGCTTGCAAATCATCATC
miR169-Os02g53620 RT-R	AGACAAAGAGTTTATTCAAACAGGG
miR169-Os03g07880 RT-F	TTCTCCGAAGGAGACAGCTCC
miR169-Os03g07880 RT-R	TTTGCAGAGACGAGCCTTGG
miR169-Os03g44540 RT-F	ACGTAGCCCATCGTCCAGG
miR169-Os03g44540 RT-R	TGTCCATGATGATCGGGAGC
miR169-Os03g48970 RT-F	TGCGAAGGCTGAACTTGAG
miR169-Os03g48970 RT-R	AGGAGCTGTAAGTCAGGAGGG
miR169-Os07g41720 RT-F	AGCTCTGGCAATAGGACATGC
miR169-Os07g41720 RT-R	TGAAGCTCATTGTGGGAAGG
miR169-Os12g42400 RT-F	AGCAGTGCAACCCAAGCAGC
miR169-Os12g42400 RT-R	AGGTCACAGCAGCCATCAGAG
miR169-Os03g29760 RT-F	TCAGCTCAGTCTCCAACAGGT
miR169-Os03g29760 RT-R	TGGTTCTGGTTCATTGTGGG
miR169-Os07g06470 RT-F	TACTCGCCATTGCAGGAGTAC
miR169-Os07g06470 RT-R	ACTGCTTCGCGTTGACGTAG
osa-miR169a-F for RT	CAGCCAAGGATGACTTGCCGA
osa-miR169b/c-F for RT	CAGCCAAGGATGACTTGCCGG
osa-miR169f.1/g-F for RT	TAGCCAAGGATGACTTGCCTA
osa-miR169h/i/j/k/l/m-F for RT	TAGCCAAGGATGACTTGCCTG
osa-miR169n/o-F for RT	TAGCCAAGAATGACTTGCCTA
U6-F for RT	CGATAAAATTGGAACGATACAGA
U6-R for RT	ATTTGGACCATTTCTCGATTTGT
MoPot2-F for RT	ACGACCCGTCTTTACTTATTTGG
MoPot2-R for RT	AAGTAGCGTTGGTTTTGTTGGAT
OsmiR169a-F	ACAGGTACCTGATTCGCTGACGATGCACAG
OsmiR169a-R	ACAGTCGACTGAATTGAATTTGGAAGGCCCTG
Os03g48970U-F for YFP-UTR clone	GACTAGTCAGTAGCGGCTCGAAACCTAGAACAG
Os03g48970U-R for YFP-UTR clone	GACTAGTCATGTATAACGAGTTCTGCTCTGGCC
Os03g44540U-F for YFP-UTR clone	GACTAGTCCAGCCTTGAGGCGGGGAT
Os03g44540U-R for YFP-UTR clone	GACTAGTCCAAGCAAGCAAGCACATAGTTTCAC
Os03g29760U-F for YFP-UTR clone	GACTAGTCAAACCTCGGGATCGCGG
Os03g29760U-R for YFP-UTR clone	GACTAGTCACAAAAACAGGTGATTGATTACATGTG
miR169-IPS1-F	GGGGTACCCCTGGCCATCCCCTAGCTAGGT
miR169-IPS1-R	GGACTAGTCCCGGAAGCAAATTTACATGCACT
miR169mimic-F	TTCAGCCAAGGAGCGTGACTTGCCGAAGCTTCGGTTCCCCTCGGAATCA
miR169mimic-R	CTTCGGCAAGTCACGCTCCTTGGCTGTAATTTCTAGAGGGAGATAAACA

## Sheet: Sheet2
miR169-Os02g53620 RT-F	AGAGCAGCTTGCAAATCATCATC
miR169-Os02g53620 RT-R	AGACAAAGAGTTTATTCAAACAGGG
miR169-Os03g07880 RT-F	TTCTCCGAAGGAGACAGCTCC
miR169-Os03g07880 RT-R	TTTGCAGAGACGAGCCTTGG
miR169-Os03g44540 RT-F	ACGTAGCCCATCGTCCAGG
miR169-Os03g44540 RT-R	TGTCCATGATGATCGGGAGC
miR169-Os03g48970 RT-F	TGCGAAGGCTGAACTTGAG
miR169-Os03g48970 RT-R	AGGAGCTGTAAGTCAGGAGGG
miR169-Os07g41720 RT-F	AGCTCTGGCAATAGGACATGC
miR169-Os07g41720 RT-R	TGAAGCTCATTGTGGGAAGG
miR169-Os12g42400 RT-F	AGCAGTGCAACCCAAGCAGC
miR169-Os12g42400 RT-R	AGGTCACAGCAGCCATCAGAG
miR169-Os03g29760 RT-F	TCAGCTCAGTCTCCAACAGGT
miR169-Os03g29760 RT-R	TGGTTCTGGTTCATTGTGGG
miR169-Os07g06470 RT-F	TACTCGCCATTGCAGGAGTAC
miR169-Os07g06470 RT-R	ACTGCTTCGCGTTGACGTAG
